# Supplementary material for: Sports Injuries in Basketball, Handball, and Volleyball Players: Systematic Review
Source: Life (Basel). 2025 Mar 24;15(4):529. doi: 10.3390/life15040529 (PMC12028468; doi:10.3390/life15040529)
Supplement: Supplementary file 1 [file life-15-00529-s001.zip]

Archive with 1 entries (1 files):
- life-3502898-supplementary.pdf
